# Supplementary material for: Influence of individual models and studies on quantitative mitigation findings in the IPCC Sixth Assessment Report
Source: Nat Commun. 2025 Oct 2;16:8343. doi: 10.1038/s41467-025-64091-w (PMC12491549; doi:10.1038/s41467-025-64091-w)
Supplement: Supplementary file 3 — Supplementary Data 1-2 [file 41467_2025_64091_MOESM3_ESM.zip]

Archive with 2 entries (2 files):
- Supplementary Data 1_edited.xlsx
- Supplementary Data 2_edited.xlsx
